# Supplementary material for: Description of Hoplolaimus bachlongviensis sp. n. (Nematoda: Hoplolaimidae) from banana soil in Vietnam
Source: Biodivers Data J. 2015 Nov 10;(3):e6523. doi: 10.3897/BDJ.3.e6523 (PMC4678798; doi:10.3897/BDJ.3.e6523)
Supplement: XML Treatment for Hoplolaimus bachlongviensis [file BDJ.3.e6523-treatment1.xml]

<!DOCTYPE tp:taxon-treatment
  PUBLIC "-//TaxonX//DTD Taxonomic Treatment Publishing DTD v0 20100105//EN" "tax-treatment-NSO.dtd">
<tp:taxon-treatment xmlns:tp="http://www.plazi.org/taxpub"><tp:treatment-meta><mixed-citation publication-type="journal"><person-group><name><surname>Nguyen</surname><given-names>Tien Huu</given-names></name><name><surname>Bui</surname><given-names>Quang Duc</given-names></name><name><surname>Trinh</surname><given-names>Phap Quang</given-names></name></person-group><article-title>Description of <italic><tp:taxon-name><tp:taxon-name-part taxon-name-part-type="genus">Hoplolaimus</tp:taxon-name-part> <tp:taxon-name-part taxon-name-part-type="species">bachlongviensis</tp:taxon-name-part></tp:taxon-name></italic> sp. n. (<tp:taxon-name><tp:taxon-name-part taxon-name-part-type="phylum">Nematoda</tp:taxon-name-part></tp:taxon-name>: Hoplolaimidae) from banana soil in Vietnam</article-title><source>Biodivers Data J</source><day>10</day><month>11</month><year>2015</year><volume>2015</volume><issue>3</issue><pub-id pub-id-type="doi">10.3897/BDJ.3.e6523</pub-id></mixed-citation></tp:treatment-meta><tp:nomenclature><tp:taxon-name><tp:taxon-name-part taxon-name-part-type="genus">Hoplolaimus</tp:taxon-name-part> <tp:taxon-name-part taxon-name-part-type="species">bachlongviensis</tp:taxon-name-part><object-id xmlns:xlink="http://www.w3.org/1999/xlink" content-type="zoobank" xlink:type="simple" object-id-type="ZooBank">urn:lsid:zoobank.org:act:2632ABBD-A056-4AAA-B1CC-DB668A2EED07</object-id></tp:taxon-name><tp:taxon-status xmlns:xlink="http://www.w3.org/1999/xlink" xlink:type="simple">sp. n.</tp:taxon-status></tp:nomenclature><tp:treatment-sec sec-type="materials"><title>Materials</title><list list-type="alpha-lower" list-content="occurrences"><list-item><p><bold>Type status:</bold> <named-content xmlns:xlink="http://www.w3.org/1999/xlink" content-type="dwc:typeStatus" xlink:type="simple">Holotype</named-content>. <bold>Occurrence:</bold> sex: <named-content xmlns:xlink="http://www.w3.org/1999/xlink" content-type="dwc:sex" xlink:type="simple">female</named-content>; behavior: <named-content xmlns:xlink="http://www.w3.org/1999/xlink" content-type="dwc:behavior" xlink:type="simple">migratory ectoparasite on banana roots</named-content>; <bold>Taxon:</bold> family: <named-content xmlns:xlink="http://www.w3.org/1999/xlink" content-type="dwc:family" xlink:type="simple"><tp:taxon-name><tp:taxon-name-part taxon-name-part-type="family">Hoplolaimidae</tp:taxon-name-part></tp:taxon-name></named-content>; genus: <named-content xmlns:xlink="http://www.w3.org/1999/xlink" content-type="dwc:genus" xlink:type="simple"><tp:taxon-name><tp:taxon-name-part taxon-name-part-type="genus">Hoplolaimus</tp:taxon-name-part></tp:taxon-name></named-content>; <bold>Location:</bold> island: <named-content xmlns:xlink="http://www.w3.org/1999/xlink" content-type="dwc:island" xlink:type="simple">Bach Long Vi</named-content>; stateProvince: <named-content xmlns:xlink="http://www.w3.org/1999/xlink" content-type="dwc:stateProvince" xlink:type="simple">Hai Phong</named-content>; county: <named-content xmlns:xlink="http://www.w3.org/1999/xlink" content-type="dwc:county" xlink:type="simple">Vietnam</named-content>; verbatimCoordinates: <named-content xmlns:xlink="http://www.w3.org/1999/xlink" content-type="dwc:verbatimCoordinates" xlink:type="simple"><named-content content-type="dwc:verbatimCoordinates" xlink:type="simple">20°07'52.8"N, 107°43'56.6"E</named-content></named-content>; <bold>Identification:</bold> identificationID: <named-content xmlns:xlink="http://www.w3.org/1999/xlink" content-type="dwc:identificationID" xlink:type="simple">BLV-4050-1</named-content></p></list-item><list-item><p><bold>Type status:</bold> <named-content xmlns:xlink="http://www.w3.org/1999/xlink" content-type="dwc:typeStatus" xlink:type="simple">Paratype</named-content>. <bold>Occurrence:</bold> sex: <named-content xmlns:xlink="http://www.w3.org/1999/xlink" content-type="dwc:sex" xlink:type="simple">female</named-content>; behavior: <named-content xmlns:xlink="http://www.w3.org/1999/xlink" content-type="dwc:behavior" xlink:type="simple">migratory ectoparasite on banana roots</named-content>; <bold>Taxon:</bold> family: <named-content xmlns:xlink="http://www.w3.org/1999/xlink" content-type="dwc:family" xlink:type="simple"><tp:taxon-name><tp:taxon-name-part taxon-name-part-type="family">Hoplolaimidae</tp:taxon-name-part></tp:taxon-name></named-content>; genus: <named-content xmlns:xlink="http://www.w3.org/1999/xlink" content-type="dwc:genus" xlink:type="simple"><tp:taxon-name><tp:taxon-name-part taxon-name-part-type="genus">Hoplolaimus</tp:taxon-name-part></tp:taxon-name></named-content>; <bold>Location:</bold> island: <named-content xmlns:xlink="http://www.w3.org/1999/xlink" content-type="dwc:island" xlink:type="simple">Bach Long Vi</named-content>; stateProvince: <named-content xmlns:xlink="http://www.w3.org/1999/xlink" content-type="dwc:stateProvince" xlink:type="simple">Hai Phong</named-content>; county: <named-content xmlns:xlink="http://www.w3.org/1999/xlink" content-type="dwc:county" xlink:type="simple">Vietnam</named-content>; verbatimCoordinates: <named-content xmlns:xlink="http://www.w3.org/1999/xlink" content-type="dwc:verbatimCoordinates" xlink:type="simple"><named-content content-type="dwc:verbatimCoordinates" xlink:type="simple">20°07'52.8"N, 107°43'56.6"E</named-content></named-content>; <bold>Identification:</bold> identificationID: <named-content xmlns:xlink="http://www.w3.org/1999/xlink" content-type="dwc:identificationID" xlink:type="simple">BLV-4050-2</named-content></p></list-item></list></tp:treatment-sec><tp:treatment-sec sec-type="Description"><title>Description</title><p>
            <italic>Females</italic>
          </p><p>(Table <xref ref-type="table" rid="T1646463">1</xref>; Figs <xref ref-type="fig" rid="F1646641">1</xref>, <xref ref-type="fig" rid="F1951863">2</xref>, <xref ref-type="fig" rid="F2054448">3</xref>)</p><p>Body slightly curved ventrally, rarely C-shaped, cylinder, vermiform, tapering slightly at both ends. Lip region offset, usually bearing 4 distinct annuli, sometimes 3 annuli, basal ring of lip region with 6 longitudinal striations (Figs <xref ref-type="fig" rid="F1646641">1</xref><xref ref-type="fig" rid="F1646646">a</xref>, <xref ref-type="fig" rid="F2054448">3</xref><xref ref-type="fig" rid="F2054453">a</xref>, <xref ref-type="fig" rid="F2054454">b</xref>). Cuticular annulation prominent. Lateral field reduced and represented by the interruption of body annuli as a single incisures, but often indistinct (Figs <xref ref-type="fig" rid="F1646641">1</xref><xref ref-type="fig" rid="F1646650">e</xref>, <xref ref-type="fig" rid="F2054448">3</xref><xref ref-type="fig" rid="F2054456">d</xref>). Stylet large and strong with prominent tulip-shaped basal knob represented by three anterior projection, DGO about 4 µm behind spear base (Figs <xref ref-type="fig" rid="F1646641">1</xref><xref ref-type="fig" rid="F1646646">a</xref>, <xref ref-type="fig" rid="F2054448">3</xref><xref ref-type="fig" rid="F2054453">a</xref>). Metacorpus ovate with well-developed, sclerotized valve. Pharyngeal glands with 6 nuclei (Fig. <xref ref-type="fig" rid="F2054448">3</xref><xref ref-type="fig" rid="F2054453">a</xref>). Distinct nerve ring encircling isthmus. Excretory pore situated within range from level of nerve ring to level of esophago-intestineal valve or even somewhat more posterior. Hemizonid distinct large, two annules in length, located about seven annules behind Excretory pore (Figs <xref ref-type="fig" rid="F1646641">1</xref><xref ref-type="fig" rid="F1646647">b</xref>, <xref ref-type="fig" rid="F2054448">3</xref><xref ref-type="fig" rid="F2054453">a</xref>). Hemizonion located 8-10 annules posterior to hemizonid. Phasmids (scutella) anterior and posterior to vulva, large and conspicuous (Figs <xref ref-type="fig" rid="F1646641">1</xref><xref ref-type="fig" rid="F1646650">e</xref>, <xref ref-type="fig" rid="F2054448">3</xref><xref ref-type="fig" rid="F2054456">d</xref>). Vulva prominent, transverse slit at mid-body; epiptygma absent (Figs <xref ref-type="fig" rid="F1646641">1</xref><xref ref-type="fig" rid="F1646648">c</xref>, <xref ref-type="fig" rid="F1646649">d</xref>, <xref ref-type="fig" rid="F2054448">3</xref><xref ref-type="fig" rid="F2054455">c</xref>). Ovaries two, outstretched (amphidelphic), spermatheca empty (Fig. <xref ref-type="fig" rid="F1951863">2</xref><xref ref-type="fig" rid="F1951868">a</xref>). Intestine not overlapping rectum (Figs <xref ref-type="fig" rid="F1646641">1</xref><xref ref-type="fig" rid="F1646651">f</xref>, <xref ref-type="fig" rid="F2054448">3</xref><xref ref-type="fig" rid="F2054457">e</xref>, <xref ref-type="fig" rid="F2054458">f</xref>). Tail short, rounded, shorter than the anal body diameter, usually with 9-13 annuli (Figs <xref ref-type="fig" rid="F1646641">1</xref><xref ref-type="fig" rid="F1646651">f</xref>, <xref ref-type="fig" rid="F1951863">2</xref><xref ref-type="fig" rid="F1951869">b</xref>, <xref ref-type="fig" rid="F2054448">3</xref><xref ref-type="fig" rid="F2054457">e</xref>, <xref ref-type="fig" rid="F2054458">f</xref>).</p></tp:treatment-sec><tp:treatment-sec sec-type="Diagnosis"><title>Diagnosis</title><p><italic><tp:taxon-name><tp:taxon-name-part taxon-name-part-type="genus">Hoplolaimus</tp:taxon-name-part> <tp:taxon-name-part taxon-name-part-type="species">bachlongviensis</tp:taxon-name-part></tp:taxon-name></italic> sp. n. is characterized by lip region set off, lateral field reduced, represented by a single incisure on the body, but often indistinct, Pharyngeal glands with six nuclei, excretory pore prominent and located seven annules anterior to hemizonid, epiptygma absent, intestine not overlapping rectum, male absent.</p></tp:treatment-sec><tp:treatment-sec sec-type="Etymology"><title>Etymology</title><p>The species is named after the geographic location, Bach Long Vi Island of Vietnam.</p></tp:treatment-sec><tp:treatment-sec sec-type="Notes"><title>Notes</title><p><italic>Males</italic>: Unknown</p></tp:treatment-sec><tp:treatment-sec sec-type="Type material"><title>Type material</title><p>Female holotype and seven female paratypes deposited in the nematode collection of the Institute of Ecology and Biological Resources, Vietnam Academy of Science and Technology, 18 Hoang Quoc Viet str., Hanoi, Vietnam. Accession numbers: IEBR.Nema4050-1 (one female hoplotype); IEBR.Nema4050-2 (8 female paratypes).</p></tp:treatment-sec><tp:treatment-sec><!--Section generated to contain objects referenced in tp:taxon-treatment.--><table-wrap id="T1646463" position="float" orientation="portrait"><label>Table 1.</label><caption><p>Morphometrics of <italic><tp:taxon-name><tp:taxon-name-part taxon-name-part-type="genus">Hoplolaimus</tp:taxon-name-part> <tp:taxon-name-part taxon-name-part-type="species">bachlongviensis</tp:taxon-name-part></tp:taxon-name></italic> sp. n. (all measurements in µm, as mean ± standard deviation (range).</p></caption><table rules="all" border="0" cellpadding="0" cellspacing="0"><tbody><tr><td rowspan="1" colspan="1">
              <bold>Measurements</bold>
            </td><td rowspan="1" colspan="1">
              <bold>Holotype female</bold>
            </td><td rowspan="1" colspan="1">
              <bold>Paratype females</bold>
            </td></tr><tr><td rowspan="1" colspan="1">n</td><td rowspan="1" colspan="1">1</td><td rowspan="1" colspan="1">8</td></tr><tr><td rowspan="1" colspan="1">Body length</td><td rowspan="1" colspan="1">1439</td><td rowspan="1" colspan="1">1405 ±78.2 (1247-1493)</td></tr><tr><td rowspan="1" colspan="1">Stylet cone length</td><td rowspan="1" colspan="1">26</td><td rowspan="1" colspan="1">25.5±1.1 (24-27)</td></tr><tr><td rowspan="1" colspan="1">Stylet knob length</td><td rowspan="1" colspan="1">7</td><td rowspan="1" colspan="1">7.2±0.7 (6-8)</td></tr><tr><td rowspan="1" colspan="1">Stylet length</td><td rowspan="1" colspan="1">50</td><td rowspan="1" colspan="1">47.1±2.2 (44-50)</td></tr><tr><td rowspan="1" colspan="1">Lip region height</td><td rowspan="1" colspan="1">9</td><td rowspan="1" colspan="1">8.8±0.6 (8-9)</td></tr><tr><td rowspan="1" colspan="1">Lip region diam.</td><td rowspan="1" colspan="1">18</td><td rowspan="1" colspan="1">18.1±1.0 (17-20)</td></tr><tr><td rowspan="1" colspan="1">Anterior end to nerve ring</td><td rowspan="1" colspan="1">147</td><td rowspan="1" colspan="1">126.5±11.9 (108-147)</td></tr><tr><td rowspan="1" colspan="1">Anterior end to excretory pore</td><td rowspan="1" colspan="1">154</td><td rowspan="1" colspan="1">144.2±8.6 (131-154)</td></tr><tr><td rowspan="1" colspan="1">Anterior end to end of pharyngeal glands</td><td rowspan="1" colspan="1">248</td><td rowspan="1" colspan="1">207.5±22.2 (175-248)</td></tr><tr><td rowspan="1" colspan="1">DGO</td><td rowspan="1" colspan="1">6</td><td rowspan="1" colspan="1">4.2±1.2 (3-6)</td></tr><tr><td rowspan="1" colspan="1">Anterior end to intestine-pharyngeal valve</td><td rowspan="1" colspan="1">170</td><td rowspan="1" colspan="1">154.6±13.2 (137-174)</td></tr><tr><td rowspan="1" colspan="1">Anterior phasmid of body length (%)</td><td rowspan="1" colspan="1">34</td><td rowspan="1" colspan="1">34.7±4 (29-38)</td></tr><tr><td rowspan="1" colspan="1">Posterior phasmidof body length (%)</td><td rowspan="1" colspan="1">80</td><td rowspan="1" colspan="1">78.6±4.5 (74-84)</td></tr><tr><td rowspan="1" colspan="1">Max body diam.</td><td rowspan="1" colspan="1">58</td><td rowspan="1" colspan="1">58.0±4.2 (51-66)</td></tr><tr><td rowspan="1" colspan="1">a</td><td rowspan="1" colspan="1">24.7</td><td rowspan="1" colspan="1">24.3±1.6 (22-27)</td></tr><tr><td rowspan="1" colspan="1">b</td><td rowspan="1" colspan="1">5.8</td><td rowspan="1" colspan="1">6.8±0.6 (6-8)</td></tr><tr><td rowspan="1" colspan="1">c</td><td rowspan="1" colspan="1">53.2</td><td rowspan="1" colspan="1">55.9±5.1 (48-64)</td></tr><tr><td rowspan="1" colspan="1">c’</td><td rowspan="1" colspan="1">0.7</td><td rowspan="1" colspan="1">0.7±0.1 (0.6-0.8)</td></tr><tr><td rowspan="1" colspan="1">V</td><td rowspan="1" colspan="1">56</td><td rowspan="1" colspan="1">56.7±1.7 (53-59)</td></tr><tr><td rowspan="1" colspan="1">Anal body diam.</td><td rowspan="1" colspan="1">33</td><td rowspan="1" colspan="1">36.1±2.3 (33-40)</td></tr><tr><td rowspan="1" colspan="1">Tail length</td><td rowspan="1" colspan="1">27</td><td rowspan="1" colspan="1">25.2±1.6 (23-27)</td></tr><tr><td rowspan="1" colspan="1">Tail annules</td><td rowspan="1" colspan="1">13</td><td rowspan="1" colspan="1">11 ±1.6 (9-13)</td></tr></tbody></table></table-wrap><fig-group id="F1646641" position="float" orientation="portrait"><caption><p>Light micrographs of <italic><tp:taxon-name><tp:taxon-name-part taxon-name-part-type="genus">Hoplolaimus</tp:taxon-name-part> <tp:taxon-name-part taxon-name-part-type="species">bachlongviensis</tp:taxon-name-part></tp:taxon-name></italic> sp. n. (Scale bar = 40 μm).</p></caption><fig id="F1646646" position="float" orientation="portrait"><label>Figure 1a.</label><caption><p>Anterior end</p></caption><graphic xmlns:xlink="http://www.w3.org/1999/xlink" xlink:href="biodiversity_data_journal-3-e6523-g001_a.jpg" xlink:type="simple" position="float" orientation="portrait" id="oo_47162.jpg"/></fig><fig id="F1646647" position="float" orientation="portrait"><label>Figure 1b.</label><caption><p>Excretory pore (arrow 1) and hemizonid (arrow 2)</p></caption><graphic xmlns:xlink="http://www.w3.org/1999/xlink" xlink:href="biodiversity_data_journal-3-e6523-g001_b.jpg" xlink:type="simple" position="float" orientation="portrait" id="oo_47163.jpg"/></fig><fig id="F1646648" position="float" orientation="portrait"><label>Figure 1c.</label><caption><p>Vulva region in ventral view</p></caption><graphic xmlns:xlink="http://www.w3.org/1999/xlink" xlink:href="biodiversity_data_journal-3-e6523-g001_c.jpg" xlink:type="simple" position="float" orientation="portrait" id="oo_59441.jpg"/></fig><fig id="F1646649" position="float" orientation="portrait"><label>Figure 1d.</label><caption><p>Vulva region in lateral view</p></caption><graphic xmlns:xlink="http://www.w3.org/1999/xlink" xlink:href="biodiversity_data_journal-3-e6523-g001_d.jpg" xlink:type="simple" position="float" orientation="portrait" id="oo_59448.jpg"/></fig><fig id="F1646650" position="float" orientation="portrait"><label>Figure 1e.</label><caption><p>Posterior phasmid position (arrow 2) and lateral field in lateral view (arrow 1)</p></caption><graphic xmlns:xlink="http://www.w3.org/1999/xlink" xlink:href="biodiversity_data_journal-3-e6523-g001_e.jpg" xlink:type="simple" position="float" orientation="portrait" id="oo_59443.jpg"/></fig><fig id="F1646651" position="float" orientation="portrait"><label>Figure 1f.</label><caption><p>Posterior end, intestine (arrow 1) and rectum (arrow 2)</p></caption><graphic xmlns:xlink="http://www.w3.org/1999/xlink" xlink:href="biodiversity_data_journal-3-e6523-g001_f.jpg" xlink:type="simple" position="float" orientation="portrait" id="oo_59444.jpg"/></fig></fig-group><fig-group id="F1951863" position="float" orientation="portrait"><caption><p>Spermatheca and posterior end of <italic><tp:taxon-name><tp:taxon-name-part taxon-name-part-type="genus">Hoplolaimus</tp:taxon-name-part> <tp:taxon-name-part taxon-name-part-type="species">bachlongviensis</tp:taxon-name-part></tp:taxon-name></italic> sp. n. (Scale bar = 40 μm).</p></caption><fig id="F1951868" position="float" orientation="portrait"><label>Figure 2a.</label><caption><p>Spermatheca</p></caption><graphic xmlns:xlink="http://www.w3.org/1999/xlink" xlink:href="biodiversity_data_journal-3-e6523-g002_a.jpg" xlink:type="simple" position="float" orientation="portrait" id="oo_59445.jpg"/></fig><fig id="F1951869" position="float" orientation="portrait"><label>Figure 2b.</label><caption><p>Posterior end in ventrosublateral view</p></caption><graphic xmlns:xlink="http://www.w3.org/1999/xlink" xlink:href="biodiversity_data_journal-3-e6523-g002_b.jpg" xlink:type="simple" position="float" orientation="portrait" id="oo_61641.jpg"/></fig></fig-group><fig-group id="F2054448" position="float" orientation="portrait"><caption><p>Diagnostic drawings of <italic><tp:taxon-name><tp:taxon-name-part taxon-name-part-type="genus">Hoplolaimus</tp:taxon-name-part> <tp:taxon-name-part taxon-name-part-type="species">bachlongviensis</tp:taxon-name-part></tp:taxon-name></italic> sp. n. (Scale bar = 50 μm).</p></caption><fig id="F2054453" position="float" orientation="portrait"><label>Figure 3a.</label><caption><p>Anterior end</p></caption><graphic xmlns:xlink="http://www.w3.org/1999/xlink" xlink:href="biodiversity_data_journal-3-e6523-g003_a.jpg" xlink:type="simple" position="float" orientation="portrait" id="oo_63487.jpg"/></fig><fig id="F2054454" position="float" orientation="portrait"><label>Figure 3b.</label><caption><p>Lip region</p></caption><graphic xmlns:xlink="http://www.w3.org/1999/xlink" xlink:href="biodiversity_data_journal-3-e6523-g003_b.jpg" xlink:type="simple" position="float" orientation="portrait" id="oo_61642.jpg"/></fig><fig id="F2054455" position="float" orientation="portrait"><label>Figure 3c.</label><caption><p>Vulva region (ventral view)</p></caption><graphic xmlns:xlink="http://www.w3.org/1999/xlink" xlink:href="biodiversity_data_journal-3-e6523-g003_c.jpg" xlink:type="simple" position="float" orientation="portrait" id="oo_61647.jpg"/></fig><fig id="F2054456" position="float" orientation="portrait"><label>Figure 3d.</label><caption><p>Posterior phasmid.</p></caption><graphic xmlns:xlink="http://www.w3.org/1999/xlink" xlink:href="biodiversity_data_journal-3-e6523-g003_d.jpg" xlink:type="simple" position="float" orientation="portrait" id="oo_61643.jpg"/></fig><fig id="F2054457" position="float" orientation="portrait"><label>Figure 3e.</label><caption><p>Posterior end (ventrosublateral view)</p></caption><graphic xmlns:xlink="http://www.w3.org/1999/xlink" xlink:href="biodiversity_data_journal-3-e6523-g003_e.jpg" xlink:type="simple" position="float" orientation="portrait" id="oo_61645.jpg"/></fig><fig id="F2054458" position="float" orientation="portrait"><label>Figure 3f.</label><caption><p>Posterior end (lateral view)</p></caption><graphic xmlns:xlink="http://www.w3.org/1999/xlink" xlink:href="biodiversity_data_journal-3-e6523-g003_f.jpg" xlink:type="simple" position="float" orientation="portrait" id="oo_61646.jpg"/></fig></fig-group><fig id="F1646646" position="float" orientation="portrait"><label>Figure 1a.</label><caption><p>Anterior end</p></caption><graphic xmlns:xlink="http://www.w3.org/1999/xlink" xlink:href="biodiversity_data_journal-3-e6523-g001_a.jpg" xlink:type="simple" position="float" orientation="portrait" id="oo_47162.jpg"/></fig><fig id="F2054453" position="float" orientation="portrait"><label>Figure 3a.</label><caption><p>Anterior end</p></caption><graphic xmlns:xlink="http://www.w3.org/1999/xlink" xlink:href="biodiversity_data_journal-3-e6523-g003_a.jpg" xlink:type="simple" position="float" orientation="portrait" id="oo_63487.jpg"/></fig><fig id="F2054454" position="float" orientation="portrait"><label>Figure 3b.</label><caption><p>Lip region</p></caption><graphic xmlns:xlink="http://www.w3.org/1999/xlink" xlink:href="biodiversity_data_journal-3-e6523-g003_b.jpg" xlink:type="simple" position="float" orientation="portrait" id="oo_61642.jpg"/></fig><fig id="F1646650" position="float" orientation="portrait"><label>Figure 1e.</label><caption><p>Posterior phasmid position (arrow 2) and lateral field in lateral view (arrow 1)</p></caption><graphic xmlns:xlink="http://www.w3.org/1999/xlink" xlink:href="biodiversity_data_journal-3-e6523-g001_e.jpg" xlink:type="simple" position="float" orientation="portrait" id="oo_59443.jpg"/></fig><fig id="F2054456" position="float" orientation="portrait"><label>Figure 3d.</label><caption><p>Posterior phasmid.</p></caption><graphic xmlns:xlink="http://www.w3.org/1999/xlink" xlink:href="biodiversity_data_journal-3-e6523-g003_d.jpg" xlink:type="simple" position="float" orientation="portrait" id="oo_61643.jpg"/></fig><fig id="F1646647" position="float" orientation="portrait"><label>Figure 1b.</label><caption><p>Excretory pore (arrow 1) and hemizonid (arrow 2)</p></caption><graphic xmlns:xlink="http://www.w3.org/1999/xlink" xlink:href="biodiversity_data_journal-3-e6523-g001_b.jpg" xlink:type="simple" position="float" orientation="portrait" id="oo_47163.jpg"/></fig><fig id="F1646648" position="float" orientation="portrait"><label>Figure 1c.</label><caption><p>Vulva region in ventral view</p></caption><graphic xmlns:xlink="http://www.w3.org/1999/xlink" xlink:href="biodiversity_data_journal-3-e6523-g001_c.jpg" xlink:type="simple" position="float" orientation="portrait" id="oo_59441.jpg"/></fig><fig id="F1646649" position="float" orientation="portrait"><label>Figure 1d.</label><caption><p>Vulva region in lateral view</p></caption><graphic xmlns:xlink="http://www.w3.org/1999/xlink" xlink:href="biodiversity_data_journal-3-e6523-g001_d.jpg" xlink:type="simple" position="float" orientation="portrait" id="oo_59448.jpg"/></fig><fig id="F2054455" position="float" orientation="portrait"><label>Figure 3c.</label><caption><p>Vulva region (ventral view)</p></caption><graphic xmlns:xlink="http://www.w3.org/1999/xlink" xlink:href="biodiversity_data_journal-3-e6523-g003_c.jpg" xlink:type="simple" position="float" orientation="portrait" id="oo_61647.jpg"/></fig><fig id="F1951868" position="float" orientation="portrait"><label>Figure 2a.</label><caption><p>Spermatheca</p></caption><graphic xmlns:xlink="http://www.w3.org/1999/xlink" xlink:href="biodiversity_data_journal-3-e6523-g002_a.jpg" xlink:type="simple" position="float" orientation="portrait" id="oo_59445.jpg"/></fig><fig id="F1646651" position="float" orientation="portrait"><label>Figure 1f.</label><caption><p>Posterior end, intestine (arrow 1) and rectum (arrow 2)</p></caption><graphic xmlns:xlink="http://www.w3.org/1999/xlink" xlink:href="biodiversity_data_journal-3-e6523-g001_f.jpg" xlink:type="simple" position="float" orientation="portrait" id="oo_59444.jpg"/></fig><fig id="F2054457" position="float" orientation="portrait"><label>Figure 3e.</label><caption><p>Posterior end (ventrosublateral view)</p></caption><graphic xmlns:xlink="http://www.w3.org/1999/xlink" xlink:href="biodiversity_data_journal-3-e6523-g003_e.jpg" xlink:type="simple" position="float" orientation="portrait" id="oo_61645.jpg"/></fig><fig id="F2054458" position="float" orientation="portrait"><label>Figure 3f.</label><caption><p>Posterior end (lateral view)</p></caption><graphic xmlns:xlink="http://www.w3.org/1999/xlink" xlink:href="biodiversity_data_journal-3-e6523-g003_f.jpg" xlink:type="simple" position="float" orientation="portrait" id="oo_61646.jpg"/></fig><fig id="F1951869" position="float" orientation="portrait"><label>Figure 2b.</label><caption><p>Posterior end in ventrosublateral view</p></caption><graphic xmlns:xlink="http://www.w3.org/1999/xlink" xlink:href="biodiversity_data_journal-3-e6523-g002_b.jpg" xlink:type="simple" position="float" orientation="portrait" id="oo_61641.jpg"/></fig></tp:treatment-sec></tp:taxon-treatment>
